# Supplementary material for: Unrecognized Dengue Transmission in Socially Vulnerable Peri-Urban Neighborhoods of a Temperate Argentine City: Integrating Serology with Knowledge, Attitudes, and Practices
Source: Epidemiologia (Basel). 2026 Jul 13;7(4):99. doi: 10.3390/epidemiologia7040099 (PMC13397892; doi:10.3390/epidemiologia7040099)
Supplement: Supplementary file 1 [file epidemiologia-07-00099-s001.zip]

Archive with 1 entries (1 files):
- epidemiologia-4331618-supplementary.pdf
